# Supplementary material for: Status and associated factors of psychological resilience of Chinese medical aid team members under public health emergencies in a cross-sectional study
Source: PLoS One. 2025 Jun 17;20(6):e0324952. doi: 10.1371/journal.pone.0324952 (PMC12173397; doi:10.1371/journal.pone.0324952)
Supplement: S1 File — (XLSX) [file pone.0324952.s001.xlsx]

## Sheet: 数据
age	marital status	highest level of education education	occupation	level of the dispatching organization	professional title	prior overseas experience before participating in foreign aid work	classification of hardship areas in recipient countries	family support	Family fertility	satisfaction with family life	satisfaction with work	smoking status	frequency of drinking	loneliness	culture and entertainment	frequency of exercise	average daily Internet use time	economic subsidy policy	professional title promotion policy	material condition	political situation	social security situation	language adaptation situation	climate adaptation situation	history of mosquito or insect bites	history of infecting with typhoid	history of infecting with malaria	history of infecting with COVID-19	direct participation in public health emergency response missions in recipient countries	CD-RISC-1	CD-RISC-2	CD-RISC-3	CD-RISC-4	CD-RISC-5	CD-RISC-6	CD-RISC-7	CD-RISC-8	CD-RISC-9	CD-RISC-10	CD-RISC-11	CD-RISC-12	CD-RISC-13	CD-RISC-14	CD-RISC-15	CD-RISC-16	CD-RISC-17	CD-RISC-18	CD-RISC-19	CD-RISC-20
≤30	Spinsterhood	Master degree	Nurse	tertiary hospitals	senior	No	II	support	Childlessness	yes	yes	No	No drinking	yes	Satisfaction	frequently	＞4 hours	Satisfaction	Satisfaction	Basically can meet	Basically stable	unstable	inadaptation	Adaptation	yes	No	No	yes	yes	often	often	often	often	often	often	often	often	always	always	often	always	often	often	sometimes	often	often	sometimes	often	sometimes
41-50	Married	Master degree	Nurse	tertiary hospitals	Intermediate	No	IV	support	One child	No	yes	No	Per week	yes	Neutral	Almost every day	＞4 hours	Satisfaction	Neutral	unsatisfied	unstable	unstable	inadaptation	Adaptation	yes	No	No	yes	yes	often	often	never	always	always	always	often	sometimes	always	always	often	sometimes	often	often	rarely	always	always	always	often	always
31-40	Married	Master degree	Doctor	tertiary hospitals	senior	No	IV	support	Second children and above	yes	yes	No	No drinking	No	Satisfaction	frequently	1-4 hours	Neutral	Satisfaction	Basically can meet	Basically stable	Basically stable	Adaptation	Adaptation	yes	No	No	yes	No	always	always	never	always	always	always	always	always	always	always	often	often	always	often	often	always	always	always	always	never
41-50	Married	Doctor's degree or above	Doctor	tertiary hospitals	senior	yes	IV	support	One child	yes	yes	No	Per week	No	Satisfaction	frequently	1-4 hours	Satisfaction	Neutral	unsatisfied	Basically stable	Basically stable	Adaptation	Adaptation	yes	No	No	yes	No	always	always	never	always	always	always	always	always	always	always	always	always	always	always	always	always	often	sometimes	often	sometimes
41-50	Married	Master degree	Nurse	tertiary hospitals	Intermediate	No	III	support	One child	No	yes	No	Per week	yes	Neutral	Almost every day	1-4 hours	Neutral	Neutral	unsatisfied	unstable	unstable	inadaptation	Adaptation	yes	No	No	yes	yes	often	often	never	often	often	often	sometimes	sometimes	always	always	often	often	often	often	sometimes	often	often	sometimes	sometimes	often
＞50	Married	Doctor's degree or above	Doctor	tertiary hospitals	senior	yes	IV	support	One child	yes	No	No	Per week	No	Neutral	frequently	＞4 hours	Neutral	Neutral	Basically can meet	Basically stable	Basically stable	inadaptation	Adaptation	yes	No	No	yes	yes	always	sometimes	sometimes	often	always	often	often	often	always	often	often	often	often	often	often	often	often	often	often	rarely
31-40	Married	Bachelor degree	Doctor	tertiary hospitals	Intermediate	yes	IV	neutrality	Second children and above	yes	yes	No	Monthly	No	Satisfaction	frequently	1-4 hours	Satisfaction	Neutral	Basically can meet	Basically stable	Very unstable	Adaptation	Adaptation	yes	yes	No	yes	No	always	often	never	often	often	often	always	always	always	always	always	always	always	always	always	always	always	always	always	always
31-40	Married	Doctor's degree or above	Doctor	tertiary hospitals	senior	No	IV	support	Second children and above	yes	yes	No	No drinking	yes	Neutral	Almost every day	＞4 hours	Neutral	Neutral	unsatisfied	Basically stable	unstable	inadaptation	Adaptation	No	No	No	yes	yes	often	often	often	often	often	always	often	often	always	always	often	often	often	often	often	always	always	often	often	sometimes
31-40	Married	Bachelor degree	Doctor	tertiary hospitals	senior	yes	I	support	Second children and above	yes	yes	No	Per week	yes	Satisfaction	Almost every day	1-4 hours	Satisfaction	Satisfaction	Fully satisfy	Basically stable	unstable	Adaptation	Adaptation	yes	No	No	yes	yes	often	often	never	sometimes	often	often	sometimes	often	often	often	often	sometimes	often	often	sometimes	often	sometimes	sometimes	rarely	sometimes
31-40	Married	Doctor's degree or above	Doctor	tertiary hospitals	Intermediate	No	IV	support	One child	yes	yes	No	No drinking	yes	Neutral	Almost every day	1-4 hours	Satisfaction	Neutral	unsatisfied	Basically stable	Basically stable	Adaptation	Adaptation	yes	No	yes	yes	yes	always	always	sometimes	often	often	always	often	often	often	often	always	often	often	sometimes	rarely	often	often	sometimes	sometimes	often
31-40	Married	Doctor's degree or above	Doctor	tertiary hospitals	senior	yes	IV	oppose	Second children and above	yes	yes	No	Monthly	yes	Neutral	frequently	1-4 hours	Satisfaction	Satisfaction	Basically can meet	Basically stable	Basically stable	Adaptation	Adaptation	No	No	No	yes	yes	often	often	rarely	often	often	often	sometimes	often	sometimes	often	often	often	often	often	often	often	often	often	sometimes	sometimes
31-40	Married	Bachelor degree	Doctor	tertiary hospitals	Intermediate	No	II	oppose	Second children and above	yes	yes	No	Monthly	yes	Neutral	frequently	1-4 hours	Neutral	Satisfaction	Basically can meet	Basically stable	Basically stable	Adaptation	Adaptation	yes	No	No	yes	yes	often	often	never	sometimes	often	sometimes	sometimes	sometimes	often	always	often	often	often	often	sometimes	often	sometimes	sometimes	sometimes	sometimes
31-40	Married	Bachelor degree	Doctor	tertiary hospitals	senior	No	IV	support	Second children and above	yes	yes	yes	No drinking	yes	Neutral	frequently	1-4 hours	Neutral	Satisfaction	unsatisfied	Basically stable	unstable	inadaptation	inadaptation	yes	No	No	yes	yes	often	often	sometimes	often	often	often	often	often	often	often	often	often	often	often	often	often	often	sometimes	often	sometimes
31-40	Married	Doctor's degree or above	Doctor	Non- tertiary hospitals	senior	No	II	support	One child	yes	yes	No	Monthly	yes	Neutral	Now and then	1-4 hours	Neutral	Satisfaction	Basically can meet	Basically stable	Basically stable	Adaptation	Adaptation	No	No	No	yes	yes	often	sometimes	never	sometimes	sometimes	sometimes	sometimes	often	often	always	sometimes	sometimes	sometimes	sometimes	sometimes	often	sometimes	sometimes	often	rarely
31-40	Married	Master degree	Doctor	tertiary hospitals	senior	yes	II	support	Second children and above	yes	yes	No	No drinking	No	Neutral	Almost every day	1-4 hours	Neutral	Satisfaction	Basically can meet	Basically stable	Basically stable	Adaptation	Adaptation	No	No	No	yes	No	always	often	sometimes	always	always	always	often	often	always	always	always	always	often	always	often	often	always	always	always	sometimes
31-40	Married	Master degree	Doctor	tertiary hospitals	senior	yes	II	support	Second children and above	yes	yes	No	No drinking	No	Dissatisfy	Almost every day	＞4 hours	Satisfaction	Satisfaction	Basically can meet	Basically stable	unstable	Adaptation	Adaptation	yes	No	No	yes	No	always	always	sometimes	always	always	always	always	often	always	always	sometimes	always	always	always	often	sometimes	sometimes	sometimes	always	sometimes
31-40	Married	Master degree	Doctor	tertiary hospitals	Intermediate	yes	IV	support	One child	yes	yes	No	No drinking	No	Neutral	frequently	＞4 hours	Satisfaction	Satisfaction	Basically can meet	Basically stable	Basically stable	Adaptation	Adaptation	yes	No	No	yes	yes	often	often	often	sometimes	often	often	often	often	often	often	often	often	often	often	often	often	often	often	often	often
31-40	Married	Master degree	Doctor	tertiary hospitals	Intermediate	yes	I	oppose	Second children and above	yes	yes	No	Per week	yes	Neutral	never	1-4 hours	Neutral	Satisfaction	Fully satisfy	Basically stable	Basically stable	Adaptation	Adaptation	No	No	No	yes	yes	sometimes	sometimes	sometimes	sometimes	sometimes	sometimes	sometimes	sometimes	sometimes	sometimes	sometimes	sometimes	sometimes	sometimes	sometimes	sometimes	sometimes	sometimes	sometimes	sometimes
≤30	Spinsterhood	Bachelor degree	Non-medical personnel	Non- tertiary hospitals	Intermediate	No	II	neutrality	Childlessness	yes	yes	No	Per week	yes	Dissatisfy	Almost every day	＞4 hours	Neutral	Neutral	Basically can meet	Basically stable	Basically stable	inadaptation	Adaptation	No	No	No	yes	yes	often	often	never	often	sometimes	sometimes	sometimes	often	often	often	often	rarely	sometimes	sometimes	rarely	sometimes	sometimes	rarely	sometimes	never
41-50	Married	Bachelor degree	Other medical staff	Non- tertiary hospitals	senior	No	I	support	Second children and above	yes	yes	No	No drinking	yes	Neutral	Now and then	1-4 hours	Neutral	Dissatisfy	Basically can meet	Basically stable	Basically stable	inadaptation	Adaptation	No	No	No	yes	yes	sometimes	never	sometimes	sometimes	often	sometimes	sometimes	sometimes	often	often	sometimes	sometimes	sometimes	sometimes	sometimes	sometimes	rarely	sometimes	sometimes	sometimes
41-50	Married	Doctor's degree or above	Doctor	tertiary hospitals	senior	No	V	support	Second children and above	yes	yes	No	Per week	No	Neutral	frequently	＞4 hours	Neutral	Satisfaction	Basically can meet	Very stable	Very stable	Adaptation	Adaptation	No	yes	yes	No	No	always	always	sometimes	always	always	always	always	always	always	always	always	always	always	always	often	always	often	always	always	rarely
31-40	Married	Master degree	Doctor	tertiary hospitals	senior	yes	IV	neutrality	Second children and above	yes	yes	yes	Per week	yes	Neutral	Now and then	＞4 hours	Neutral	Satisfaction	Basically can meet	Basically stable	Basically stable	Adaptation	Adaptation	yes	yes	No	yes	yes	always	sometimes	never	always	always	often	often	always	always	always	often	always	often	always	often	often	sometimes	often	always	sometimes
41-50	Married	Master degree	Doctor	tertiary hospitals	senior	No	IV	support	One child	yes	yes	yes	Monthly	yes	Neutral	frequently	1-4 hours	Satisfaction	Neutral	Basically can meet	unstable	unstable	inadaptation	Adaptation	yes	No	No	yes	yes	often	often	sometimes	often	often	sometimes	sometimes	sometimes	often	often	sometimes	rarely	sometimes	often	sometimes	sometimes	sometimes	sometimes	sometimes	sometimes
41-50	Married	Doctor's degree or above	Other medical staff	tertiary hospitals	senior	No	IV	support	Second children and above	No	No	No	No drinking	yes	Neutral	frequently	＞4 hours	Neutral	Neutral	Basically can meet	Basically stable	Basically stable	Adaptation	Adaptation	yes	No	No	yes	yes	often	always	never	often	often	often	often	sometimes	sometimes	often	sometimes	often	sometimes	often	often	often	often	sometimes	often	sometimes
31-40	Married	Bachelor degree	Doctor	tertiary hospitals	senior	yes	II	support	One child	yes	yes	No	No drinking	yes	Neutral	Now and then	1-4 hours	Satisfaction	Neutral	Basically can meet	Basically stable	unstable	Adaptation	Adaptation	No	No	No	yes	yes	often	often	rarely	sometimes	sometimes	often	sometimes	sometimes	often	often	often	sometimes	sometimes	sometimes	often	often	often	sometimes	sometimes	sometimes
31-40	Married	Doctor's degree or above	Doctor	tertiary hospitals	senior	yes	III	support	One child	yes	yes	yes	Monthly	yes	Satisfaction	frequently	＞4 hours	Satisfaction	Satisfaction	Basically can meet	Basically stable	unstable	Adaptation	Adaptation	yes	No	No	yes	yes	often	often	rarely	often	often	often	often	often	always	always	often	sometimes	often	always	often	sometimes	often	rarely	often	rarely
31-40	Married	Doctor's degree or above	Doctor	tertiary hospitals	senior	yes	V	support	Second children and above	yes	yes	yes	Monthly	No	Neutral	Almost every day	＜1 hour	Neutral	Satisfaction	Basically can meet	Basically stable	Basically stable	Adaptation	Adaptation	No	No	No	yes	No	always	often	always	always	always	always	often	always	always	always	always	often	often	often	often	always	always	often	often	often
31-40	Married	Master degree	Doctor	tertiary hospitals	senior	yes	III	support	Childlessness	yes	yes	yes	Per week	No	Neutral	frequently	＞4 hours	Neutral	Satisfaction	Basically can meet	Basically stable	Basically stable	Adaptation	Adaptation	yes	No	No	yes	No	always	always	often	often	always	always	often	always	always	always	often	often	often	often	often	always	often	often	always	sometimes
31-40	Married	Master degree	Doctor	tertiary hospitals	senior	yes	IV	neutrality	Second children and above	yes	yes	yes	Monthly	yes	Neutral	Almost every day	＞4 hours	Neutral	Satisfaction	Basically can meet	unstable	unstable	Adaptation	Adaptation	yes	No	No	yes	No	always	always	never	always	always	always	always	always	always	sometimes	often	sometimes	sometimes	always	always	often	often	always	always	never
＞50	Married	Doctor's degree or above	Other medical staff	tertiary hospitals	senior	No	IV	support	One child	yes	yes	No	No drinking	No	Satisfaction	frequently	＞4 hours	Satisfaction	Satisfaction	Basically can meet	Very stable	Basically stable	Adaptation	Adaptation	yes	No	No	yes	yes	often	always	never	always	always	always	always	often	always	always	often	often	always	often	always	often	often	often	often	sometimes
31-40	Married	Master degree	Doctor	tertiary hospitals	Intermediate	No	IV	support	Second children and above	yes	yes	yes	Monthly	No	Satisfaction	Almost every day	1-4 hours	Satisfaction	Satisfaction	Completely unsatisfied	unstable	unstable	Adaptation	Adaptation	yes	No	No	yes	yes	often	often	rarely	often	often	often	often	often	often	often	often	often	often	often	often	often	often	often	often	rarely
31-40	Spinsterhood	Bachelor degree	Doctor	Non- tertiary hospitals	Intermediate	No	III	oppose	Childlessness	yes	yes	No	No drinking	yes	Neutral	frequently	＞4 hours	Dissatisfy	Satisfaction	unsatisfied	Basically stable	unstable	Adaptation	Adaptation	yes	No	No	yes	yes	sometimes	sometimes	sometimes	sometimes	sometimes	sometimes	sometimes	sometimes	sometimes	sometimes	sometimes	sometimes	sometimes	sometimes	sometimes	sometimes	sometimes	sometimes	sometimes	often
41-50	Married	Master degree	Doctor	tertiary hospitals	senior	No	III	support	One child	yes	yes	No	No drinking	yes	Neutral	frequently	1-4 hours	Satisfaction	Satisfaction	Basically can meet	Basically stable	Very stable	Adaptation	inadaptation	yes	No	No	yes	yes	often	sometimes	rarely	sometimes	often	always	often	always	sometimes	often	often	always	sometimes	often	often	always	sometimes	sometimes	often	often
31-40	Married	Bachelor degree	Doctor	Non- tertiary hospitals	Junior	No	I	neutrality	One child	yes	No	No	Monthly	yes	Dissatisfy	never	＞4 hours	Dissatisfy	Neutral	unsatisfied	Very stable	unstable	Adaptation	inadaptation	No	No	No	yes	yes	sometimes	sometimes	never	sometimes	rarely	sometimes	sometimes	sometimes	always	always	sometimes	sometimes	sometimes	sometimes	sometimes	sometimes	sometimes	rarely	sometimes	sometimes
41-50	Married	Master degree	Non-medical personnel	tertiary hospitals	Intermediate	yes	III	support	One child	yes	yes	No	No drinking	yes	Neutral	Now and then	＞4 hours	Neutral	Dissatisfy	Fully satisfy	Basically stable	Basically stable	Adaptation	Adaptation	yes	No	No	yes	yes	often	often	never	often	always	often	sometimes	sometimes	always	always	often	often	often	often	always	often	sometimes	sometimes	often	sometimes
41-50	Married	Doctor's degree or above	Doctor	tertiary hospitals	senior	yes	IV	support	One child	yes	yes	No	Monthly	No	Neutral	frequently	＞4 hours	Neutral	Satisfaction	unsatisfied	Basically stable	Basically stable	inadaptation	Adaptation	yes	No	No	yes	No	always	never	never	always	always	always	always	always	always	always	always	always	always	always	always	always	always	always	always	always
31-40	Married	Master degree	Doctor	tertiary hospitals	senior	No	V	support	One child	yes	yes	No	No drinking	yes	Neutral	frequently	＞4 hours	Neutral	Satisfaction	Basically can meet	Basically stable	Basically stable	inadaptation	inadaptation	yes	No	No	yes	No	always	always	always	always	always	always	often	always	often	always	always	always	always	always	always	always	always	often	often	sometimes
31-40	Married	Master degree	Doctor	tertiary hospitals	senior	No	III	support	Second children and above	yes	yes	No	No drinking	yes	Dissatisfy	never	1-4 hours	Neutral	Neutral	unsatisfied	Basically stable	Basically stable	inadaptation	Adaptation	yes	No	No	yes	No	often	often	sometimes	often	often	often	often	often	often	often	often	often	sometimes	sometimes	sometimes	often	often	often	often	sometimes
31-40	Others	Master degree	Nurse	tertiary hospitals	senior	yes	IV	support	One child	yes	yes	No	No drinking	No	Satisfaction	Almost every day	1-4 hours	Satisfaction	Satisfaction	Basically can meet	Basically stable	Basically stable	Adaptation	Adaptation	No	No	No	yes	yes	always	always	sometimes	always	always	always	often	always	always	always	always	always	always	always	always	always	always	always	always	rarely
≤30	Spinsterhood	Bachelor degree	Non-medical personnel	Non- tertiary hospitals	Junior	yes	I	oppose	Childlessness	yes	yes	No	No drinking	yes	Neutral	Now and then	1-4 hours	Neutral	Neutral	Basically can meet	Very stable	Basically stable	Adaptation	Adaptation	No	No	No	yes	No	sometimes	sometimes	sometimes	sometimes	sometimes	often	rarely	sometimes	often	sometimes	sometimes	rarely	sometimes	sometimes	sometimes	rarely	sometimes	rarely	sometimes	sometimes
31-40	Married	Master degree	Doctor	tertiary hospitals	senior	No	III	support	Second children and above	yes	yes	No	No drinking	yes	Neutral	never	1-4 hours	Neutral	Neutral	Basically can meet	Basically stable	Basically stable	Adaptation	inadaptation	yes	No	yes	yes	yes	often	often	never	often	often	sometimes	sometimes	often	often	always	often	often	sometimes	sometimes	sometimes	often	often	sometimes	often	often
41-50	Married	Doctor's degree or above	Doctor	tertiary hospitals	senior	yes	IV	support	One child	yes	yes	No	Monthly	No	Satisfaction	Almost every day	＞4 hours	Satisfaction	Satisfaction	Completely unsatisfied	Basically stable	Basically stable	Adaptation	Adaptation	yes	No	No	yes	No	always	always	always	always	always	always	always	always	always	always	always	often	always	always	always	always	always	always	always	often
41-50	Married	Bachelor degree	Doctor	tertiary hospitals	senior	No	III	support	Second children and above	yes	yes	yes	everyday	yes	Dissatisfy	frequently	＞4 hours	Neutral	Neutral	unsatisfied	unstable	Basically stable	Adaptation	Adaptation	yes	No	yes	yes	yes	often	always	rarely	often	sometimes	sometimes	rarely	often	often	often	often	often	often	sometimes	sometimes	often	sometimes	sometimes	often	often
31-40	Married	Master degree	Doctor	tertiary hospitals	Intermediate	yes	IV	support	One child	yes	yes	yes	No drinking	No	Neutral	frequently	1-4 hours	Satisfaction	Neutral	Basically can meet	Basically stable	Very stable	Adaptation	Adaptation	yes	No	No	yes	No	always	always	sometimes	always	always	often	always	always	always	always	always	always	always	always	always	always	always	always	always	sometimes
41-50	Married	Bachelor degree	Doctor	tertiary hospitals	senior	No	III	neutrality	Second children and above	yes	yes	yes	Monthly	yes	Neutral	Now and then	1-4 hours	Neutral	Satisfaction	Basically can meet	Basically stable	Basically stable	inadaptation	inadaptation	yes	No	yes	yes	No	sometimes	sometimes	sometimes	sometimes	sometimes	sometimes	often	sometimes	sometimes	often	sometimes	often	sometimes	often	often	sometimes	often	often	often	often
＞50	Married	Bachelor degree	Non-medical personnel	tertiary hospitals	senior	No	II	support	One child	yes	yes	No	Per week	No	Dissatisfy	frequently	＞4 hours	Neutral	Neutral	Basically can meet	Basically stable	Basically stable	Adaptation	Adaptation	yes	No	No	yes	No	often	sometimes	never	often	always	sometimes	often	often	always	always	often	always	often	often	often	often	often	sometimes	often	sometimes
41-50	Married	Master degree	Doctor	tertiary hospitals	senior	yes	III	support	One child	yes	yes	No	Per week	yes	Neutral	frequently	＞4 hours	Neutral	Neutral	Basically can meet	Basically stable	Basically stable	Adaptation	Adaptation	yes	No	No	yes	No	often	often	often	often	often	often	often	often	often	often	often	often	often	often	often	often	often	often	often	often
41-50	Married	Master degree	Doctor	Non- tertiary hospitals	senior	yes	III	support	Childlessness	yes	yes	No	Per week	No	Satisfaction	Now and then	＞4 hours	Neutral	Neutral	unsatisfied	Basically stable	Very unstable	Adaptation	Adaptation	No	No	No	yes	No	always	always	rarely	often	often	always	always	always	always	always	always	always	always	always	often	always	often	often	always	sometimes
41-50	Married	Master degree	Doctor	tertiary hospitals	senior	yes	IV	support	One child	yes	yes	No	No drinking	yes	Neutral	frequently	1-4 hours	Satisfaction	Satisfaction	Basically can meet	Very stable	Basically stable	Adaptation	Adaptation	yes	yes	No	yes	yes	often	never	rarely	often	often	often	often	often	often	always	often	always	often	always	sometimes	often	often	often	often	rarely
41-50	Married	Doctor's degree or above	Doctor	tertiary hospitals	senior	yes	III	support	Second children and above	yes	yes	yes	No drinking	No	Satisfaction	frequently	1-4 hours	Neutral	Satisfaction	Basically can meet	Very stable	Very stable	Adaptation	Adaptation	yes	No	No	yes	No	always	always	never	often	always	always	often	always	sometimes	always	always	always	always	often	always	always	often	often	always	never
41-50	Married	Bachelor degree	Doctor	tertiary hospitals	Intermediate	No	II	oppose	One child	yes	No	yes	Per week	No	Neutral	Now and then	1-4 hours	Neutral	Dissatisfy	Basically can meet	Basically stable	Basically stable	inadaptation	Adaptation	yes	No	No	yes	yes	often	often	rarely	sometimes	sometimes	often	sometimes	often	always	often	sometimes	sometimes	often	sometimes	often	sometimes	sometimes	sometimes	often	sometimes
＞50	Married	Doctor's degree or above	Doctor	tertiary hospitals	senior	yes	V	support	Childlessness	yes	yes	yes	Monthly	No	Neutral	Almost every day	1-4 hours	Neutral	Satisfaction	unsatisfied	Basically stable	Basically stable	inadaptation	inadaptation	yes	No	No	yes	No	always	always	always	often	always	always	always	always	always	always	always	always	always	always	always	always	always	always	always	always
41-50	Married	Doctor's degree or above	Doctor	tertiary hospitals	senior	yes	IV	support	Second children and above	yes	yes	No	No drinking	No	Satisfaction	Now and then	＞4 hours	Neutral	Satisfaction	Basically can meet	Basically stable	Basically stable	inadaptation	inadaptation	yes	No	No	yes	No	always	always	often	often	always	often	often	often	often	always	always	often	always	always	often	often	often	often	often	often
31-40	Married	Bachelor degree	Nurse	tertiary hospitals	Intermediate	No	I	oppose	One child	yes	yes	No	No drinking	yes	Satisfaction	Now and then	1-4 hours	Satisfaction	Neutral	Basically can meet	Basically stable	Basically stable	Adaptation	Adaptation	yes	No	No	yes	yes	often	rarely	never	sometimes	sometimes	rarely	rarely	often	often	often	sometimes	sometimes	sometimes	often	sometimes	often	sometimes	often	sometimes	sometimes
41-50	Married	Master degree	Doctor	tertiary hospitals	senior	yes	V	support	One child	yes	yes	No	No drinking	No	Satisfaction	frequently	1-4 hours	Satisfaction	Satisfaction	Basically can meet	Basically stable	Very unstable	Adaptation	Adaptation	yes	No	No	yes	No	always	always	never	often	always	always	often	often	always	always	often	always	always	always	often	always	always	always	often	sometimes
31-40	Married	Bachelor degree	Doctor	Non- tertiary hospitals	Intermediate	No	I	oppose	Second children and above	yes	yes	No	Per week	yes	Neutral	Now and then	1-4 hours	Neutral	Neutral	Basically can meet	Basically stable	Basically stable	inadaptation	inadaptation	yes	No	No	yes	yes	often	often	sometimes	sometimes	sometimes	sometimes	sometimes	sometimes	sometimes	sometimes	sometimes	sometimes	sometimes	sometimes	sometimes	sometimes	sometimes	sometimes	sometimes	sometimes
31-40	Married	Bachelor degree	Doctor	Non- tertiary hospitals	Intermediate	No	IV	neutrality	Childlessness	yes	yes	No	Monthly	yes	Neutral	frequently	1-4 hours	Neutral	Neutral	Basically can meet	Basically stable	Basically stable	inadaptation	Adaptation	yes	No	No	yes	No	often	sometimes	sometimes	sometimes	sometimes	often	sometimes	often	often	often	sometimes	sometimes	sometimes	sometimes	sometimes	sometimes	sometimes	sometimes	often	sometimes
41-50	Married	Bachelor degree	Doctor	tertiary hospitals	senior	No	IV	oppose	One child	yes	yes	No	No drinking	yes	Neutral	frequently	1-4 hours	Satisfaction	Satisfaction	Basically can meet	unstable	unstable	inadaptation	Adaptation	yes	No	No	yes	No	sometimes	often	rarely	often	often	often	often	often	always	often	sometimes	sometimes	often	often	sometimes	often	sometimes	sometimes	always	rarely
31-40	Married	Master degree	Doctor	tertiary hospitals	Intermediate	yes	III	support	Second children and above	yes	yes	yes	Monthly	yes	Neutral	Almost every day	＞4 hours	Neutral	Neutral	Basically can meet	Basically stable	unstable	Adaptation	Adaptation	yes	No	No	yes	No	often	often	sometimes	sometimes	often	often	sometimes	often	sometimes	often	often	often	often	often	often	sometimes	often	often	often	sometimes
≤30	Spinsterhood	Bachelor degree	Non-medical personnel	tertiary hospitals	Junior	No	II	support	One child	yes	yes	No	No drinking	No	Dissatisfy	frequently	＜1 hour	Dissatisfy	Neutral	unsatisfied	unstable	unstable	Adaptation	Adaptation	yes	No	No	yes	yes	sometimes	sometimes	sometimes	rarely	sometimes	sometimes	rarely	sometimes	often	often	sometimes	often	sometimes	rarely	often	often	rarely	rarely	rarely	sometimes
31-40	Married	Master degree	Doctor	tertiary hospitals	senior	No	III	support	One child	yes	yes	No	Monthly	No	Satisfaction	frequently	1-4 hours	Neutral	Neutral	Basically can meet	Basically stable	Basically stable	inadaptation	Adaptation	yes	No	No	yes	No	always	always	often	often	often	often	often	often	often	often	often	often	often	often	often	often	sometimes	often	often	sometimes
＞50	Spinsterhood	Master degree	Doctor	tertiary hospitals	senior	yes	II	neutrality	Childlessness	yes	yes	No	Monthly	No	Satisfaction	Now and then	＜1 hour	Neutral	Neutral	Basically can meet	unstable	Basically stable	Adaptation	Adaptation	yes	No	No	yes	yes	sometimes	often	always	often	often	always	always	often	often	always	often	always	always	often	always	often	always	always	often	often
31-40	Spinsterhood	Master degree	Doctor	tertiary hospitals	senior	yes	III	support	Childlessness	yes	yes	No	Monthly	No	Satisfaction	frequently	1-4 hours	Neutral	Satisfaction	Basically can meet	Basically stable	Basically stable	Adaptation	Adaptation	yes	No	No	yes	No	always	often	often	always	always	always	always	always	always	always	always	always	always	always	always	always	always	always	always	sometimes
31-40	Married	Master degree	Nurse	tertiary hospitals	Intermediate	yes	II	support	Second children and above	yes	yes	No	No drinking	No	Neutral	frequently	1-4 hours	Neutral	Neutral	Basically can meet	Basically stable	Basically stable	Adaptation	Adaptation	yes	No	No	yes	No	often	often	rarely	often	often	often	often	often	often	often	often	often	often	often	often	often	often	often	often	rarely
41-50	Married	Doctor's degree or above	Doctor	tertiary hospitals	senior	No	V	support	Second children and above	yes	yes	yes	Monthly	No	Neutral	Almost every day	1-4 hours	Neutral	Satisfaction	Basically can meet	Basically stable	Basically stable	inadaptation	Adaptation	yes	No	No	yes	No	always	never	rarely	often	always	always	often	always	always	always	always	always	always	often	always	often	always	sometimes	always	often
41-50	Married	Master degree	Non-medical personnel	tertiary hospitals	Intermediate	yes	III	support	Second children and above	yes	yes	No	Per week	yes	Neutral	frequently	＞4 hours	Neutral	Neutral	Basically can meet	Basically stable	Basically stable	Adaptation	Adaptation	yes	No	yes	yes	No	often	often	rarely	always	often	often	often	sometimes	always	always	often	sometimes	sometimes	sometimes	often	often	sometimes	sometimes	sometimes	often
＞50	Married	Master degree	Doctor	tertiary hospitals	senior	yes	IV	support	One child	yes	yes	yes	Monthly	No	Satisfaction	Now and then	＞4 hours	Satisfaction	Satisfaction	Basically can meet	Very stable	Basically stable	Adaptation	Adaptation	yes	No	No	yes	No	always	always	rarely	always	always	always	always	often	always	always	often	always	always	always	always	always	always	always	often	rarely
31-40	Married	Bachelor degree	Doctor	Non- tertiary hospitals	Intermediate	No	I	oppose	Second children and above	yes	yes	No	everyday	yes	Neutral	Now and then	＞4 hours	Neutral	Dissatisfy	Basically can meet	Basically stable	Basically stable	Adaptation	Adaptation	yes	No	No	yes	yes	often	sometimes	never	sometimes	sometimes	sometimes	sometimes	sometimes	sometimes	sometimes	sometimes	sometimes	sometimes	sometimes	sometimes	sometimes	sometimes	sometimes	sometimes	rarely
＞50	Married	Master degree	Non-medical personnel	tertiary hospitals	senior	yes	IV	support	One child	yes	yes	No	No drinking	No	Neutral	Almost every day	1-4 hours	Neutral	Neutral	Basically can meet	Basically stable	Basically stable	Adaptation	Adaptation	No	No	No	yes	No	always	never	rarely	often	often	often	sometimes	sometimes	always	always	often	often	always	always	always	sometimes	often	sometimes	often	sometimes
＞50	Married	Doctor's degree or above	Doctor	tertiary hospitals	senior	No	III	support	One child	yes	yes	yes	Per week	No	Satisfaction	frequently	＜1 hour	Satisfaction	Satisfaction	Basically can meet	Basically stable	unstable	inadaptation	Adaptation	yes	No	No	yes	No	always	rarely	never	often	always	often	always	always	always	always	often	rarely	often	always	always	always	always	often	always	rarely
31-40	Married	Doctor's degree or above	Doctor	tertiary hospitals	senior	yes	V	support	Second children and above	yes	yes	yes	Per week	No	Neutral	Now and then	1-4 hours	Neutral	Neutral	Basically can meet	Basically stable	Basically stable	Adaptation	Adaptation	No	No	No	yes	No	often	often	never	often	always	always	always	always	always	always	always	always	always	always	always	always	always	always	always	sometimes
41-50	Married	Bachelor degree	Doctor	tertiary hospitals	Intermediate	yes	III	neutrality	One child	yes	No	yes	Per week	yes	Neutral	frequently	＞4 hours	Neutral	Satisfaction	unsatisfied	Basically stable	unstable	inadaptation	inadaptation	yes	No	No	yes	yes	often	often	rarely	often	often	often	sometimes	sometimes	always	often	sometimes	sometimes	sometimes	sometimes	sometimes	sometimes	sometimes	sometimes	sometimes	sometimes
41-50	Married	Master degree	Doctor	tertiary hospitals	senior	No	III	support	Second children and above	No	No	No	No drinking	yes	Neutral	Almost every day	1-4 hours	Neutral	Neutral	Fully satisfy	Basically stable	Basically stable	inadaptation	Adaptation	yes	No	No	yes	yes	often	often	sometimes	often	often	sometimes	often	often	often	often	often	often	often	often	often	often	often	often	sometimes	sometimes
31-40	Married	Master degree	Non-medical personnel	tertiary hospitals	senior	No	IV	support	One child	yes	yes	No	Per week	No	Neutral	frequently	1-4 hours	Neutral	Neutral	Basically can meet	Basically stable	unstable	inadaptation	Adaptation	yes	No	No	yes	yes	often	often	never	often	often	often	often	always	always	always	always	always	always	often	often	always	always	often	often	sometimes
41-50	Married	Bachelor degree	Doctor	tertiary hospitals	senior	No	II	support	One child	yes	yes	No	No drinking	No	Neutral	frequently	＞4 hours	Neutral	Neutral	Basically can meet	Very unstable	Very unstable	inadaptation	Adaptation	yes	No	No	yes	yes	always	never	never	always	always	sometimes	never	rarely	often	always	always	always	sometimes	often	sometimes	always	always	sometimes	always	never
＞50	Married	Master degree	Doctor	tertiary hospitals	senior	No	III	support	One child	yes	yes	No	No drinking	No	Neutral	Almost every day	1-4 hours	Satisfaction	Satisfaction	unsatisfied	unstable	unstable	inadaptation	Adaptation	yes	No	No	yes	No	often	rarely	sometimes	always	always	always	always	always	always	always	always	often	often	often	always	always	always	always	always	sometimes
41-50	Married	Master degree	Doctor	tertiary hospitals	Intermediate	No	II	oppose	Second children and above	yes	yes	No	Per week	yes	Neutral	frequently	1-4 hours	Neutral	Neutral	Basically can meet	Basically stable	unstable	inadaptation	Adaptation	yes	No	No	yes	No	often	often	often	sometimes	sometimes	sometimes	sometimes	sometimes	sometimes	often	often	often	rarely	often	often	often	often	often	often	often
31-40	Married	Master degree	Doctor	Non- tertiary hospitals	senior	yes	II	support	One child	yes	yes	No	Monthly	yes	Neutral	frequently	1-4 hours	Neutral	Neutral	Basically can meet	Basically stable	unstable	Adaptation	Adaptation	yes	No	yes	yes	yes	always	often	rarely	often	often	often	often	always	often	always	always	often	often	often	often	always	often	sometimes	often	sometimes
31-40	Married	Doctor's degree or above	Doctor	tertiary hospitals	senior	No	IV	neutrality	Second children and above	yes	yes	No	Monthly	No	Satisfaction	frequently	＞4 hours	Satisfaction	Satisfaction	Basically can meet	Basically stable	Very unstable	inadaptation	Adaptation	yes	No	No	yes	No	always	always	always	always	always	always	often	always	always	always	always	always	always	always	always	always	always	often	always	sometimes
＞50	Married	Doctor's degree or above	Doctor	tertiary hospitals	senior	No	III	support	One child	yes	yes	yes	Per week	No	Satisfaction	frequently	1-4 hours	Satisfaction	Satisfaction	Basically can meet	Basically stable	unstable	inadaptation	Adaptation	yes	No	No	yes	No	always	always	never	always	always	always	always	always	always	always	always	often	always	always	always	always	often	often	always	never
41-50	Married	Master degree	Doctor	tertiary hospitals	senior	No	II	support	One child	yes	yes	No	No drinking	No	Satisfaction	Now and then	＞4 hours	Neutral	Satisfaction	Basically can meet	Basically stable	Basically stable	Adaptation	Adaptation	yes	No	No	yes	yes	always	often	never	always	always	always	often	often	often	often	often	often	often	often	often	often	often	often	often	never
41-50	Married	Bachelor degree	Doctor	tertiary hospitals	senior	yes	II	support	Second children and above	yes	yes	No	No drinking	yes	Satisfaction	frequently	＞4 hours	Satisfaction	Dissatisfy	Basically can meet	Basically stable	unstable	inadaptation	inadaptation	yes	No	No	yes	yes	always	never	never	always	always	sometimes	sometimes	always	always	always	always	always	always	often	sometimes	sometimes	sometimes	sometimes	always	rarely
＞50	Married	Bachelor degree	Non-medical personnel	tertiary hospitals	senior	No	IV	neutrality	One child	yes	yes	No	Per week	No	Neutral	frequently	＞4 hours	Neutral	Neutral	Basically can meet	Basically stable	Basically stable	Adaptation	Adaptation	yes	No	No	yes	No	always	always	never	often	always	sometimes	often	often	always	often	sometimes	sometimes	sometimes	sometimes	often	sometimes	sometimes	sometimes	often	sometimes
41-50	Married	Master degree	Doctor	tertiary hospitals	senior	yes	III	support	One child	yes	yes	No	Per week	yes	Satisfaction	frequently	＜1 hour	Neutral	Neutral	unsatisfied	Very stable	Basically stable	inadaptation	Adaptation	yes	No	No	yes	yes	often	rarely	sometimes	often	often	often	often	often	often	often	often	often	often	often	often	often	sometimes	often	often	sometimes
31-40	Married	Bachelor degree	Doctor	Non- tertiary hospitals	Intermediate	No	II	neutrality	Childlessness	yes	yes	No	Monthly	yes	Neutral	never	＞4 hours	Neutral	Neutral	unsatisfied	Basically stable	Basically stable	inadaptation	Adaptation	yes	No	No	yes	yes	often	often	sometimes	sometimes	sometimes	often	sometimes	often	often	often	sometimes	sometimes	sometimes	sometimes	sometimes	sometimes	often	sometimes	often	sometimes
41-50	Married	Bachelor degree	Doctor	tertiary hospitals	Intermediate	No	I	oppose	One child	yes	yes	yes	Monthly	yes	Neutral	frequently	＞4 hours	Neutral	Neutral	Basically can meet	Basically stable	unstable	inadaptation	Adaptation	yes	No	No	yes	No	sometimes	often	rarely	sometimes	sometimes	sometimes	sometimes	sometimes	always	often	sometimes	rarely	sometimes	sometimes	sometimes	sometimes	sometimes	sometimes	sometimes	sometimes
31-40	Married	Master degree	Doctor	Non- tertiary hospitals	Intermediate	No	III	neutrality	Second children and above	yes	yes	No	No drinking	yes	Neutral	Now and then	＞4 hours	Satisfaction	Neutral	Basically can meet	Basically stable	unstable	Adaptation	Adaptation	yes	No	yes	yes	yes	often	often	never	often	often	sometimes	sometimes	sometimes	often	often	sometimes	sometimes	sometimes	rarely	sometimes	sometimes	sometimes	sometimes	often	often
31-40	Married	Master degree	Doctor	tertiary hospitals	Intermediate	yes	IV	support	Childlessness	yes	yes	yes	Monthly	No	Neutral	frequently	1-4 hours	Neutral	Neutral	Basically can meet	Basically stable	Basically stable	Adaptation	Adaptation	yes	No	No	yes	No	often	often	sometimes	often	often	always	often	sometimes	always	often	often	often	sometimes	sometimes	often	often	often	sometimes	often	sometimes
31-40	Others	Bachelor degree	Doctor	Non- tertiary hospitals	Intermediate	yes	II	oppose	One child	yes	yes	No	No drinking	yes	Dissatisfy	Almost every day	1-4 hours	Satisfaction	Dissatisfy	Basically can meet	Basically stable	unstable	inadaptation	Adaptation	yes	No	No	yes	No	often	often	never	sometimes	often	sometimes	often	sometimes	often	often	sometimes	often	sometimes	sometimes	often	sometimes	often	often	sometimes	rarely
[truncated: 55 more columns]
